# Supplementary material for: Isolation and Characterization of Lytic Phages Infecting Clinical Klebsiella pneumoniae from Tunisia
Source: Antibiotics (Basel). 2024 Dec 2;13(12):1154. doi: 10.3390/antibiotics13121154 (PMC11672853; doi:10.3390/antibiotics13121154)
Supplement: Supplementary file 1 [file antibiotics-13-01154-s001.zip]

Archive with 1 entries (1 files):
- antibiotics-3297819-supplementary.xlsx
