# Supplementary material for: Isolation and Characterization of Lytic Phages Infecting Clinical Klebsiella pneumoniae from Tunisia
Source: Antibiotics (Basel). 2024 Dec 2;13(12):1154. doi: 10.3390/antibiotics13121154 (PMC11672853; doi:10.3390/antibiotics13121154)
Supplement: Supplementary file 1 [file antibiotics-13-01154-s001.zip › antibiotics-3297819-supplementary.xlsx]

## Sheet: KpTDp1
Genome	ORF	Start	End	Strain	Length aa	Function	Functional Module
KpTDp1	1	333	749	+	138	terminase small subunit	DNA metabolism
	2	844	2127	+	427	terminase large subunit	DNA metabolism
	3	2130	3524	+	464	DUF1073 domain-containing protein	Structural and assembly
	4	3744	4058	-	104	Hypothetical protein	Hypothetical protein
	5	4123	5856	+	577	minor capsid protein	Structural and assembly
	6	5849	6043	-	64	Hypothetical protein	Hypothetical protein
	7	6198	6377	-	59	Hypothetical protein	Hypothetical protein
	8	6377	6574	-	65	outer membrane adhesin like protein	Structural and assembly
	9	6571	6729	-	52	Hypothetical protein	Hypothetical protein
	10	7137	7265	-	42	Hypothetical protein	Hypothetical protein
	11	7262	7792	-	176	nucleotide kinase	DNA metabolism
	12	7792	8931	+	379	putative head maturation protease	Structural and assembly
	13	8931	9407	+	158	virion structural protein	Structural and assembly
	14	9410	10369	+	328	major head protein	Structural and assembly
	15	10417	11142	-	241	Hypothetical protein	Hypothetical protein
	16	11200	11616	+	138	Hypothetical protein	Hypothetical protein
	17	11630	12049	+	139	virion structural protein	Structural and assembly
	18	12059	12688	+	209	virion structural protein	Structural and assembly
	19	12924	13490	-	188	Hypothetical protein	Hypothetical protein
	20	14073	14576	+	167	tail completion	Structural and assembly
	21	14573	14926	+	117	putative head closure protein	Structural and assembly
	22	14913	15494	+	193	Hypothetical protein	Hypothetical protein
	23	15535	16671	+	378	DUF3383 family protein	Structural and assembly
	24	16686	17573	-	295	putative endonuclease	DNA metabolism
	25	17610	18026	+	138	virion structural protein	Structural and assembly
	26	18074	18772	-	232	Hypothetical protein	Hypothetical protein
	27	18837	19196	-	119	TPA: KilAC domain protein
	28	19318	19692	+	124	Hypothetical protein	Hypothetical protein
	29	19879	20175	+	98	virion structural protein	Structural and assembly
	30	20175	21587	+	470	tail fiber protein/ lysozyme	lysis
	31	21590	23014	+	474	TPA tail protein	Structural and assembly
	32	23011	23661	+	216	tail fiber protein	structural and assembly
	33	23948	24622	+	224	baseplate spike	structural and assembly/lysis
	34	24622	24969	+	115	baseplate wedge subunit	structural and assembly/lysis
	35	24962	26170	+	402	baseplate wedge subunit	structural and assembly/lysis
	36	26167	28173	+	668	tail protein	structural and assembly
	37	28184	28357	+	57	Hypothetical protein	Hypothetical protein
	38	28458	29171	+	237	structural protein	structural and assembly
	39	29175	30068	+	297	putative tail fiber protein	structural and assembly
	40	30063	30299	-	78	Rz-like spanin	structural and assembly
	41	30296	30613	-	105	Rz-like spanin	structural and assembly
	42	30610	31167	-	185	endolysin	DNA metabolism
	43	31342	31683	+	113	Hypothetical protein	Hypothetical protein
	44	31686	31853	+	55	Hypothetical protein	Hypothetical protein
	45	31846	32061	+	71	Hypothetical protein	Hypothetical protein
	46	32078	32419	-	113	DUF2493 domain-containing protein	Structural and assembly
	47	32416	33009	-	197	DNA polymerase	DNA metabolism
	48	33006	33665	-	219	Hypothetical protein	Hypothetical protein
	49	33706	35226	-	506	DNA polymerase	DNA metabolism
	50	35441	35605	-	54	DUF2158 domain-containing protein
	51	35593	35724	-	43	Hypothetical protein	Hypothetical protein
	52	35773	36585	-	270	Hypothetical protein	Hypothetical protein
	53	36896	38194	-	432	exonuclease	DNA metabolism
	54	38346	38591	-	81	N-acetyltransferase	DNA metabolism
	55	38700	39767	-	355	Hypothetical protein	Hypothetical protein
	56	39766	40053	+	95	Hypothetical protein	Hypothetical protein
	57	40252	40410	+	52	Hypothetical protein	Hypothetical protein
	58	40469	43168	+	899	putative helicase
	59	43203	43673	+	156	Hypothetical protein	Hypothetical protein
	60	43892	44170	+	92	TetR family transcriptional regulator	DNA metabolism
	61	44193	46550	+	785	DUF5906 domain-containg protein	structural and assembly
	62	46534	46821	+	95	HAD superfamily hydrolase	lysis
	63	47136	48278	+	380	winged helix-turn-helix domain-containing protein
	64	48330	48569	-	79	Hypothetical protein	Hypothetical protein
	65	48571	49173	-	200	Hypothetical protein	Hypothetical protein
	66	49189	>49311	-	40	Hypothetical protein	Hypothetical protein

## Sheet: KpTDp2
Genome	ORF	Start	End	Strain	Length	FUNCTION	Functional module
KpTDp2	1	46	264	-	72_aa	Hypothetical protein	Hypothetical protein
	2	344	514	-	56_aa	Hypothetical protein	Hypothetical protein
	3	511	756	-	81_aa	Hypothetical protein	Hypothetical protein
	4	769	1107	-	112_aa	Hypothetical protein	Hypothetical protein
	5	1110	1493	-	127_aa	Hypothetical protein	Hypothetical protein
	6	1567	1764	-	65_aa	Hypothetical protein	Hypothetical protein
	7	1761	2036	-	91_aa	Hypothetical protein	Hypothetical protein
	8	2105	2425	-	106_aa	Hypothetical protein	Hypothetical protein
	9	2436	2648	-	70_aa	transcriptional regulator	DNA metabolism
	10	2718	3212	-	164_aa	Hypothetical protein	Hypothetical protein
	11	3285	3515	-	76_aa	Hypothetical protein	Hypothetical protein
	12	3704	3883	-	59_aa	Hypothetical protein	Hypothetical protein
	13	3956	4165	-	69_aa	Hypothetical protein	Hypothetical protein
	14	4155	4307	-	50_aa	Hypothetical protein	Hypothetical protein
	15	4380	4964	-	194_aa	Hypothetical protein	Hypothetical protein
	16	5629	5910	+	93_aa	DUF5417 domain-containing protein
	17	5983	6177	+	64_aa	Hypothetical protein	Hypothetical protein
	18	6174	6413	+	79_aa	Hypothetical protein	Hypothetical protein
	19	6413	6790	+	125_aa	Hypothetical protein	Hypothetical protein
	20	6863	7096	+	77_aa	Hypothetical protein	Hypothetical protein
	21	7081	7785	+	234_aa	DNA methyltransferase	DNA metabolism
	22	7858	8061	+	67_aa	putative membrane protein	Structural and assembly
	23	8058	8240	+	60_aa	Hypothetical protein	Hypothetical protein
	24	8241	8678	+	145_aa	Hypothetical protein	Hypothetical protein
	25	8804	10372	+	522_aa	putative DNA helicase	DNA metabolism
	26	10376	10837	+	153_aa	Hypothetical protein	Hypothetical protein
	27	10907	11332	-	141_aa	Rz-like spanin	Structural and assembly / Lysis
	28	11329	11811	-	160_aa	lysozyme	Lysis
	29	11813	12028	-	71_aa	holin	Lysis
	30	12155	12736	-	193_aa	nucleoside triphosphate hydrolase	DNA metabolism
	31	12733	13221	-	162_aa	polynucleotide kinase	DNA metabolism
	32	13259	14389	-	376_aa	DNA repair exonuclease	DNA metabolism
	33	14485	14736	-	83_aa	Hypothetical protein	Hypothetical protein
	34	14733	14969	-	78_aa	Hypothetical protein	Hypothetical protein
	35	15034	15270	-	78_aa	Hypothetical protein	Hypothetical protein
	36	15274	16005	-	243_aa	DNA methyltransferase	DNA metabolism
	37	16008	16337	-	109_aa	Hypothetical protein	Hypothetical protein
	38	16360	16767	-	135_aa
	39	16767	18800	-	677_aa	DNA helicase	DNA metabolism
	40	18892	19293	+	133	transcriptional regulator	DNA metabolism
	41	19369	20328	+	319	DNA primase	DNA metabolism
	42	20825	21871	+	348	putative exonuclease	DNA metabolism
	43	21931	22587	+	218	ERF family protein	DNA metabolism
	44	22618	23085	+	155	ssDNA binding protein	DNA metabolism
	45	23180	25471	+	763	putative depolymerase	lysis
	46	25789	29493	-	1234	tail fiber protein	structural and assembly
	47	29581	30183	-	200	tail protein	structural and assembly
	48	30158	30895	-	245	mainor tail protein	structural and assembly
	49	30897	31649	-	250	mainor tail protein	structural and assembly
	50	31719	32063	-	114	minor tail protein	structural and assembly
	51	32066	35158	-	1030	tail length tape measure protein	structural and assembly
	52	35195	35362	-	55	putative tape measure chaperone	structural and assembly
	53	35509	35907	-	132	tail length tape measure protein	structural and assembly
	54	35912	36568	-	218	major tail protein	structural and assembly
	55	36662	37081	-	139		structural and assembly
	56	37083	37520	-	145	tail completion or Neck1 protein	structural and assembly
	57	37513	37890	-	125	head closure Hc1	structural and assembly
	58	37896	38312	-	138	putative head-to-tail connector complex protein	structural and assembly
	59	38366	38653	-	95	hypothetical protein	hypothetical protein
	60	38744	39703	-	319	putative major head protein	structural and assembly
	61	39816	40337	-	173	capsid decoration protein	structural and assembly
	62	40389	41522	-	377	head maturation protease	structural and assembly
	63	41519	42289	-	256	head morphogenesis protein	structural and assembly
	64	42276	43586	-	436	portal protein	structural and assembly
	65	43632	45233	-	533	terminase large subunit	DNA metabolism
	66	45243	45767	-	174	terminase small subunit	DNA metabolism
	67	45847	46110	-	87	hypothetical protein	hypothetical protein
	68	46104	46298	-	64	hypothetical protein	hypothetical protein
	69	46427	46660	-	77	hypothetical protein	hypothetical protein
	70	46648	46884	-	78	hypothetical protein	hypothetical protein
	71	46954	47529	-	191
	72	47526	47798	-	90	hypothetical protein	hypothetical protein
	73	47915	48139	-	74	integrin alpha-IIb, integrin beta-3 protein	structural and assembly
	74	48172	48492	-	106	hypothetical protein	hypothetical protein
	75	48568	>49086	-	172	hypothetical protein	hypothetical protein
